# Supplementary material for: Genome-Wide Identification and Expression Analysis of Cysteine-Rich Polycomb-like Protein (CPP) Gene Family in Tomato
Source: Int J Mol Sci. 2023 Mar 17;24(6):5762. doi: 10.3390/ijms24065762 (PMC10058331; doi:10.3390/ijms24065762)
Supplement: Supplementary file 1 [file ijms-24-05762-s001.zip › ijms-2235528-supplementary/All Supplementary Materials/Table S2.xlsx]

## Sheet: Sheet1
Supplementary Table S2: Synteny analysis of SlCPP genes between different species.
Synteny analysis of SlCPPgenes between tomato and Arabidopsis thaliana.
Chr	Gene name	Sequence ID	Sl gene-At gene correspondence	Chr	Sequence ID
Sl-1	SlCPP1	Solyc01g079390.3.1	==	At-1	AT1G02580.1
Sl-9	SlCPP5	Solyc09g082505.1.1	==	At-3	AT3G22780.1
Sl-9	SlCPP5	Solyc09g082505.1.1	==	At-4	AT4G14770.1
Sl-12	SlCPP6	Solyc12g007180.2.1	==	At-2	AT2G20110.2
Synteny analysis of SlCPP genes between tomato and potato.
Chr	Gene name	Sequence ID	Sl gene-St gene correspondence	Chr	Sequence ID
Sl-3	SlCPP2	Solyc03g044380.3.1	==	St-2	PGSC0003DMT400010235
Sl-3	SlCPP2	Solyc03g044380.3.1	==	St-3	PGSC0003DMT400084490
Sl-7	SlCPP3	Solyc07g020710.3.1	==	St-7	PGSC0003DMT400048676
Sl-8	SlCPP4	Solyc08g067150.3.1	==	St-8	PGSC0003DMT400059571
Sl-9	SlCPP5	Solyc09g082505.1.1	==	St-9	PGSC0003DMT400082098
Sl-12	SlCPP6	Solyc12g007180.2.1	==	St-12	PGSC0003DMT400000824
