# Supplementary material for: Genome-Wide Identification and Expression Analysis of Cysteine-Rich Polycomb-like Protein (CPP) Gene Family in Tomato
Source: Int J Mol Sci. 2023 Mar 17;24(6):5762. doi: 10.3390/ijms24065762 (PMC10058331; doi:10.3390/ijms24065762)
Supplement: Supplementary file 1 [file ijms-24-05762-s001.zip › ijms-2235528-supplementary/All Supplementary Materials/Table S3.xlsx]

## Sheet: Sheet1
Supplementary Table S3: Details of cis-acting elements in the promoter region of SlCPP genes (2000bp upstream of the initiation codon).
Gene name	Starting position	Termination position	Motifs	Functional classification of motif
SlCPP1	70	88	Circadian	development-related elements
SlCPP1	85	103	TGACG-motif	hormone-responsive elements
SlCPP1	85	103	CGTCA-motif	hormone-responsive elements
SlCPP1	178	196	LTR	environmental stress-related elements
SlCPP1	185	203	ARE	environmental stress-related elements
SlCPP1	426	444	ARE	environmental stress-related elements
SlCPP1	438	456	ARE	environmental stress-related elements
SlCPP1	448	466	Sp1	light-responsive elements
SlCPP1	640	658	MBS	environmental stress-related elements
SlCPP1	711	729	GARE-motif	hormone-responsive elements
SlCPP1	807	825	ARE	environmental stress-related elements
SlCPP1	1195	1213	ARE	environmental stress-related elements
SlCPP1	1340	1358	GATA-motif	light-responsive elements
SlCPP1	1385	1403	TCCC-motif	light-responsive elements
SlCPP1	1587	1605	AE-box	light-responsive elements
SlCPP1	1602	1620	TCA-element	hormone-responsive elements
SlCPP1	1681	1699	GCN4-motif	development-related elements
SlCPP1	1702	1720	TCA-element	hormone-responsive elements
SlCPP1	1850	1868	CAT-box	development-related elements
SlCPP2	11	29	CGTCA-motif	hormone-responsive elements
SlCPP2	11	29	TGACG-motif	hormone-responsive elements
SlCPP2	314	332	ACE	light-responsive elements
SlCPP2	346	364	ARE	environmental stress-related elements
SlCPP2	451	469	TCT-motif	light-responsive elements
SlCPP2	575	593	I-box	light-responsive elements
SlCPP2	809	827	GATA-motif	hormone-responsive elements
SlCPP2	809	827	CGTCA-motif	hormone-responsive elements
SlCPP2	1274	1292	TGACG-motif	light-responsive elements
SlCPP2	1275	1293	G-Box	hormone-responsive elements
SlCPP2	1285	1303	ABRE	light-responsive elements
SlCPP2	1405	1423	G-box	light-responsive elements
SlCPP2	1627	1645	GA-motif	hormone-responsive elements
SlCPP2	1735	1753	P-box	hormone-responsive elements
SlCPP2	1735	1753	Box 4	light-responsive elements
SlCPP2	1970	1988	MBS	environmental stress-related elements
SlCPP3	8	26	AAAC-motif	light-responsive elements
SlCPP3	111	129	GA-motif	light-responsive elements
SlCPP3	203	221	Box 4	light-responsive elements
SlCPP3	260	278	TC-rich repeats	environmental stress-related elements
SlCPP3	303	321	MRE	light-responsive elements
SlCPP3	423	441	Box 4	light-responsive elements
SlCPP3	579	597	MRE	light-responsive elements
SlCPP3	708	726	TCA-element	hormone-responsive elements
SlCPP3	1050	1068	Box 4	light-responsive elements
SlCPP3	1054	1072	Box 4	light-responsive elements
SlCPP3	1079	1097	GT1-motif	light-responsive elements
SlCPP3	1333	1351	Box 4	light-responsive elements
SlCPP3	1541	1559	Box 4	light-responsive elements
SlCPP3	1563	1581	Box 4	light-responsive elements
SlCPP3	1594	1612	Box 4	light-responsive elements
SlCPP3	1646	1664	TCT-motif	light-responsive elements
SlCPP3	1659	1677	TCT-motif	light-responsive elements
SlCPP3	1943	1961	P-box	hormone-responsive elements
SlCPP3	1974	1992	MBS	environmental stress-related elements
SlCPP4	161	179	TCA-element	hormone-responsive elements
SlCPP4	175	193	P-box	hormone-responsive elements
SlCPP4	218	236	GT1-motif	light-responsive elements
SlCPP4	259	277	G-Box	light-responsive elements
SlCPP4	262	280	ABRE	hormone-responsive elements
SlCPP4	262	280	G-box	light-responsive elements
SlCPP4	262	280	G-Box	light-responsive elements
SlCPP4	263	281	ABRE	hormone-responsive elements
SlCPP4	317	335	TCCC-motif	light-responsive elements
SlCPP4	692	710	GA-motif	light-responsive elements
SlCPP4	853	871	chs-CMA2a	light-responsive elements
SlCPP4	866	884	Box 4	light-responsive elements
SlCPP4	897	915	GATA-motif	light-responsive elements
SlCPP4	1045	1063	AE-box	light-responsive elements
SlCPP4	1099	1117	Box 4	light-responsive elements
SlCPP4	1117	1135	AE-box	light-responsive elements
SlCPP4	1152	1170	Box 4	light-responsive elements
SlCPP4	1374	1392	Box 4	light-responsive elements
SlCPP4	1549	1567	ARE	environmental stress-related elements
SlCPP4	1590	1608	GT1-motif	light-responsive elements
SlCPP4	1637	1655	AE-box	light-responsive elements
SlCPP4	1651	1669	ARE	environmental stress-related elements
SlCPP4	1912	1930	ARE	environmental stress-related elements
SlCPP4	1941	1959	ARE	environmental stress-related elements
SlCPP5	75	93	GCN4-motif	development-related elements
SlCPP5	296	314	TC-rich repeats	environmental stress-related elements
SlCPP5	309	327	CGTCA-motif	hormone-responsive elements
SlCPP5	309	327	TGACG-motif	hormone-responsive elements
SlCPP5	417	435	CAT-box	development-related elements
SlCPP5	1286	1304	P-box	hormone-responsive elements
SlCPP5	1485	1503	I-box	light-responsive elements
SlCPP5	1516	1534	TCT-motif	environmental stress-related elements
SlCPP5	1516	1534	TC-rich repeats	light-responsive elements
SlCPP5	1658	1676	ARE	environmental stress-related elements
SlCPP6	10	28	Box 4	light-responsive elements
SlCPP6	22	40	Box 4	light-responsive elements
SlCPP6	80	98	CGTCA-motif	hormone-responsive elements
SlCPP6	80	98	TGACG-motif	hormone-responsive elements
SlCPP6	159	177	ABRE	hormone-responsive elements
SlCPP6	159	177	G-box	light-responsive elements
SlCPP6	200	218	CGTCA-motif	hormone-responsive elements
SlCPP6	200	218	TGACG-motif	hormone-responsive elements
SlCPP6	561	579	GATA-motif	light-responsive elements
SlCPP6	650	668	AE-box	light-responsive elements
SlCPP6	701	719	chs-CMA1a	light-responsive elements
SlCPP6	948	966	ARE	environmental stress-related elements
SlCPP6	1052	1070	LTR	environmental stress-related elements
SlCPP6	1084	1102	Box 4	light-responsive elements
SlCPP6	1106	1124	AE-box	light-responsive elements
SlCPP6	1164	1182	GA-motif	light-responsive elements
SlCPP6	1305	1323	ARE	environmental stress-related elements
SlCPP6	1465	1483	AACA_motif	development-related elements
SlCPP6	1510	1528	ARE	environmental stress-related elements
SlCPP6	1569	1587	ARE	environmental stress-related elements
SlCPP6	1707	1725	Box 4	light-responsive elements
SlCPP6	1909	1927	A-box	environmental stress-related elements
SlCPP6	1916	1934	Box 4	light-responsive elements
SlCPP6	1966	1984	A-box	environmental stress-related elements
