# Supplementary material for: Genome-Wide Identification and Expression Analysis of Cysteine-Rich Polycomb-like Protein (CPP) Gene Family in Tomato
Source: Int J Mol Sci. 2023 Mar 17;24(6):5762. doi: 10.3390/ijms24065762 (PMC10058331; doi:10.3390/ijms24065762)
Supplement: Supplementary file 1 [file ijms-24-05762-s001.zip › ijms-2235528-supplementary/All Supplementary Materials/Table S4.xlsx]

## Sheet: Sheet1
Supplementary Table S4: Average FPKM value of SlCPPs gene transcriptome in different tissue parts of tomato
Gene_name	Gene_ID	Bud_FPKM	Flower_FPKM	Leaf_FPKM	Root_FPKM	Fruit_FPKM	Mature green_FPKM	Breaker_FPKM
SlCPP1	Solyc01g079390.3	15	11.53	15.2	21.78	26.67	30	25.42
SlCPP2	Solyc03g044380.3	9.11	6.58	6.39	9.24	10.06	6.43	1.29
SlCPP3	Solyc07g020710.3	2.96	4.8	2.41	9.37	5.85	9.2	6.22
SlCPP4	Solyc08g067150.3	5.1	6.78	2.8	18.74	15.18	13.46	8.76
SlCPP5	Solyc09g082505.1	10.95	10.39	6.9	9.18	11.08	4.57	1.86
SlCPP6	Solyc12g007180.2	5.92	9.68	2.32	3.97	2.84	3.71	12.27
