# Supplementary material for: Genome-Wide Identification and Expression Analysis of Cysteine-Rich Polycomb-like Protein (CPP) Gene Family in Tomato
Source: Int J Mol Sci. 2023 Mar 17;24(6):5762. doi: 10.3390/ijms24065762 (PMC10058331; doi:10.3390/ijms24065762)
Supplement: Supplementary file 1 [file ijms-24-05762-s001.zip › ijms-2235528-supplementary/All Supplementary Materials/Table S5.xlsx]

## Sheet: Sheet1
Supplementary Table S5: Abiotic and biological stress: average FPKM value of SlCPPs gene transcriptome in tomato
Abiotic stress: average FPKM value of SlCPPs gene transcriptome in tomato
Drought stress: average FPKM value of SlCPPs gene transcriptome in tomato
Gene_name	Gene_ID	DS0H_Average_FPKM	DS3H_Average_FPKM	DS6H_Average_FPKM
SlCPP1	Solyc01g079390.3	12.89	13.13	15.59
SlCPP2	Solyc03g044380.3	3.13	5.39	5.9
SlCPP3	Solyc07g020710.3	5.85	6.34	6.43
SlCPP4	Solyc08g067150.3	2.87	5.05	5.96
SlCPP5	Solyc09g082505.1	5.3	2.17	3.96
SlCPP6	Solyc12g007180.2	2.8	7.47	6.42
Cold stress: average FPKM value of SlCPPs gene transcriptome in tomato
Gene_name	Gene_ID	CS0H_Average_FPKM	CS4H_Average_FPKM	CS12H_Average_FPKM
SlCPP1	Solyc01g079390.3	30.8967	20.7633	22.8233
SlCPP2	Solyc03g044380.3	7.38333	8.81667	7.93
SlCPP3	Solyc07g020710.3	4.31667	6.83667	6.95667
SlCPP4	Solyc08g067150.3	1.94333	2.19	3.06333
SlCPP5	Solyc09g082505.1	8.73	8.25333	7.26333
SlCPP6	Solyc12g007180.2	5.22333	4.79333	4.01333
Salt stress: average FPKM value of SlCPPs gene transcriptome in tomato
Gene_name	Gene_ID	SS0H_Average_FPKM	SS2H_Average_FPKM	SS8H_Average_FPKM
SlCPP1	Solyc01g079390.3	25.4833	4.80667	13.84
SlCPP2	Solyc03g044380.3	6.25	4.42	8.66
SlCPP3	Solyc07g020710.3	5.83333	4.93333	5.82667
SlCPP4	Solyc08g067150.3	2.18333	1.63	1.65667
SlCPP5	Solyc09g082505.1	3.65667	2.53667	7.96667
SlCPP6	Solyc12g007180.2	5.32	16.4767	12.72
Biological stress: average FPKM value of SlCPPs gene transcriptome in tomato
Average FPKM value of SlCPPs gene transcriptome in tomato after 4 and 8 days of inoculation with Cladosporium fulvum
Gene_name	Gene_ID	CK_Cf16_4dpi	CK_Cf16_8dpi	CK_MM_4dpi	CK_MM_8dpi	Cf16_4dpi	Cf16_8dpi	MM_4dpi	MM_8dpi
SlCPP1	Solyc01g079390.3	14.6433	21.3233	18.34	29.6767	21.28	29.2767	25.0867	32.0667
SlCPP2	Solyc03g044380.3	6.87	6.14667	5.55667	7.11667	8.02667	7.00333	6.65667	7
SlCPP3	Solyc07g020710.3	4.99667	6.65667	4.74333	9.22333	7.65333	8.69	7.24	9.44333
SlCPP4	Solyc08g067150.3	8.34333	27.0767	17.2033	16.8733	28.0967	13.3633	57.7433	18.64
SlCPP5	Solyc09g082505.1	4.57333	6.54	5.02	6.70333	16.6633	6.77667	19.69	6.43
SlCPP6	Solyc12g007180.2	8.14	8.60333	7.77	10.2833	15.2067	10.6633	13.69	11.7733
Average FPKM value of SlCPPs gene transcriptome in tomato before and after inoculation with Stemphylium lycopersici
Gene_name	Gene_ID	CK_MM_0dpi	CK_Mt_0dpi	MM_3dpi	Mt_3dpi
SlCPP1	Solyc01g079390.3	16.0067	17.11	18.6367	17.0333
SlCPP2	Solyc03g044380.3	8.73667	8.91667	7.04667	5.10667
SlCPP3	Solyc07g020710.3	7.16	11.5867	9.48	8.60667
SlCPP4	Solyc08g067150.3	3.50333	5.69333	3.53	3.36333
SlCPP5	Solyc09g082505.1	13.5867	9.21667	6.63667	3.74333
SlCPP6	Solyc12g007180.2	3.18	3.2	1.75667	1.47667
Abbreviations: DS, Drought stress; CS, Cold stress; SS, Salt stress.
