# Supplementary material for: Genome-Wide Identification and Expression Analysis of Cysteine-Rich Polycomb-like Protein (CPP) Gene Family in Tomato
Source: Int J Mol Sci. 2023 Mar 17;24(6):5762. doi: 10.3390/ijms24065762 (PMC10058331; doi:10.3390/ijms24065762)
Supplement: Supplementary file 1 [file ijms-24-05762-s001.zip › ijms-2235528-supplementary/All Supplementary Materials/Table S6.xlsx]

## Sheet: Sheet1
Supplementary Table S6: Raw data on the Ct values of tomato SlCPPs genes by qRT-PCR
Type	β-Actin	SlCPP1	SlCPP2	SlCPP3	SlCPP4	SlCPP5	SlCPP6
DS0H	20.5895	22.4013	25.722	24.2213	26.5125	24.6418	26.3636
	20.7079	22.4045	25.4511	24.1206	26.3259	24.4377	26.2212
	20.804	22.4175	25.7089	23.9051	26.2595	24.44	26.2479
DS3H	20.0149	21.0577	24.312	23.1425	25.4461	25.9397	24.1245
	19.886	21.1229	24.4095	23.3592	25.2052	25.91	24.485
	19.8368	21.1914	24.5588	23.3304	25.3769	25.7054	24.32
DS6H	20.9043	21.0389	24.4643	22.6121	24.5219	25.7025	24.6122
	21.1848	21.0987	24.5192	22.6258	24.5485	25.4384	24.4065
	21.1948	21.1994	24.6806	22.8132	24.6383	25.4325	24.3847
CS0H	21.2357	21.2441	23.7034	24.8007	27.6061	23.4511	24.4431
	21.1573	21.102	23.8963	24.6025	27.6178	23.7195	24.571
	21.0085	21.58	23.7668	24.5316	27.6384	23.5239	24.7548
CS4H	21.0501	22.2377	23.5361	23.1871	26.3314	23.2703	25.0493
	21.1555	22.3549	23.4556	23.3953	26.0119	23.6123	25.1309
	21.1137	22.2411	23.2385	23.2072	26.1566	23.7057	25.2921
CS12H	20.5615	23.0607	22.8149	22.9309	26.0575	23.0894	24.8983
	20.5662	23.2454	22.904	23.3594	26.2115	23.4754	24.7199
	20.6468	22.9558	22.6159	23.0307	25.9192	23.5002	24.6652
SS0H	21.0939	22.2478	24.5243	24.5051	26.0363	25.3015	24.2498
	21.0679	22.3055	24.7525	24.4151	26.1874	25.3126	24.2853
	20.9282	22.3498	24.5079	24.7089	25.9892	25.3101	24.4391
SS2H	21.0964	24.8973	25.3058	24.8139	27.4578	26.107	22.3861
	21.1963	24.5507	25.1414	24.558	27.4017	26.1707	22.247
	21.1742	24.7724	25.129	24.6765	27.5541	26.3577	22.1972
SS8H	21.6223	23.4431	23.5175	24.5084	27.1442	24.1349	23.106
	21.6123	23.571	23.5021	24.6055	27.3749	24.2523	23.2693
	21.7527	23.7548	23.6719	24.5056	27.3054	24.0315	23.3371
CK_Cf16_4dpi	21.6816	22.4404	24.8196	23.7217	23.5238	25.186	25.0422
	21.4046	22.6708	24.6366	23.826	23.6063	25.3325	25.1149
	21.5492	22.4133	24.923	23.7069	23.6911	25.7847	25.0548
CK_Cf16_8dpi	21.0718	21.7931	24.2404	22.7283	21.1949	23.8931	23.5354
	21.1633	21.5711	24.2131	22.7904	21.1093	23.8382	23.667
	21.1637	21.8976	24.2453	22.1915	21.1152	24.0863	23.7534
Cf16_4dpi	20.512	21.2167	23.4879	21.5489	21.4312	23.305	22.9864
	20.6036	21.2572	23.2775	21.5539	21.601	23.2609	23.1458
	20.7125	21.3975	23.2611	21.6665	21.7751	23.2112	22.8417
Cf16_8dpi	20.4366	20.8336	23.5051	22.7595	21.3231	23.4608	22.6936
	20.6664	20.9461	23.6151	22.4325	21.1279	23.2603	22.1403
	20.5124	20.6574	23.7089	22.3185	21.1111	23.3383	22.4152
CK_MM_4dpi	21.5874	22.9188	24.9007	24.6875	22.7217	25.6828	24.4916
	21.7167	22.649	24.6287	24.6689	22.826	25.6455	24.4677
	21.6865	22.6544	24.8905	24.7011	22.7069	25.6258	24.5036
CK_MM_8dpi	20.5756	20.6367	22.4753	22.4389	21.2325	24.226	23.1935
	20.6269	20.942	22.6549	22.2144	21.4485	24.3099	23.3762
	20.5624	20.893	22.8666	22.5354	21.1835	24.2525	23.2529
MM_4dpi	21.2483	21.0456	23.935	23.2267	20.314	22.9537	22.0715
	21.0549	21.0543	23.8864	23.1346	20.3274	22.9107	22.1243
	21.2636	21.2585	23.8574	23.1693	20.097	22.9835	22.3052
MM_8dpi	20.7887	21.1355	22.841	22.2723	21.5238	24.4738	23.2036
	20.7727	21.1657	23.0847	22.3108	21.7063	24.4797	23.275
	20.6141	21.0773	23.1722	22.2259	21.6911	24.1648	23.0318
CK_MM_0dpi	20.9947	22.5666	24.161	24.5078	26.4663	23.6728	26.7917
	21.1427	22.437	24.2429	24.4796	26.6642	23.5653	26.7648
	21.2697	22.2475	24.1874	24.363	26.5913	23.6954	26.7957
CK_Mt_0dpi	20.1482	21.4358	23.1693	22.0354	24.966	23.2116	25.5083
	20.2202	21.7751	23.1276	22.067	25.0697	23.2245	25.7421
	20.3304	21.3776	23.2984	22.1534	25.0781	23.6744	25.7786
MM_3dpi	21.0213	21.8497	24.345	22.9864	26.3032	24.722	27.369
	21.1189	21.9085	24.4513	23.1458	26.692	24.6511	27.4714
	20.9727	21.9986	24.533	23.3417	26.3201	24.7089	27.3103
Mt_3dpi	20.7562	22.1889	25.6578	22.8936	26.8648	25.6351	27.9421
	20.8121	22.0436	25.3635	22.7403	26.7968	25.9025	27.7777
	20.7433	22.1663	25.5566	22.7152	27.0055	25.6005	27.9409
