# Supplementary material for: Genome-Wide Identification and Expression Analysis of Cysteine-Rich Polycomb-like Protein (CPP) Gene Family in Tomato
Source: Int J Mol Sci. 2023 Mar 17;24(6):5762. doi: 10.3390/ijms24065762 (PMC10058331; doi:10.3390/ijms24065762)
Supplement: Supplementary file 1 [file ijms-24-05762-s001.zip › ijms-2235528-supplementary/All Supplementary Materials/Table S7.xlsx]

## Sheet: Sheet1
Supplementary Table S7: Primers used in this study
Gene_ID	Forward primer	Reverse primer	Product length
SlCPP1	5'-TGGTGTTCGACTGTCGTCTG-3'	5'-TAGTGCTACCTCCCGCTTCT-3'	213
SlCPP2	5'-CCTGTGGAAAGGAGTGTCCC-3'	5'-CCTCTTTGTGGAGGAACCCC-3'	229
SlCPP3	5'-GGTGCAACTGTGCGAATTGT-3'	5'-TTGGCTTGGAAGCACTCACA-3'	241
SlCPP4	5'-CTGTGTTGGACGAGGCTTCT-3'	5'-ACCTCTATGACGGCAGGACT-3'	286
SlCPP5	5'-TTTGCCGCTGGAGTCTACTG-3'	5'-AATGGAGCATCCAACCCCTC-3'	285
SlCPP6	5'-CCAGTGAAGCTAACGACGGT-3'	5'-ACTAGCACTTTGCCTCGGAC-3'	156
β-Actin	5'-AGCAGGAACTTGAAACCGCT-3'	5'-CTCATGGATACCCGCAGCTT-3'	267
